# Supplementary material for: Cultural Differences in Donation Decision-Making
Source: PLoS One. 2015 Sep 15;10(9):e0138219. doi: 10.1371/journal.pone.0138219 (PMC4570768; doi:10.1371/journal.pone.0138219)
Supplement: S1 Data — (XLSX) [file pone.0138219.s001.xlsx]

## Sheet: Sheet1
subject	country	gender	condition1singleun2singlein3groupun4groupin	childnumber	GroupVSsingle1single2group	identified1unidentified2identified	distress	sympthy	Q4WTC	count	WTC
1	American	M	4		2	2	5	6	10	1	2.3979
2	American	F	4		2	2	5	5	20	1	3.04452
3	American	M	4		2	2	2	3	0	0	0
4	American	M	4		2	2	5	4	0	0	0
5	American	F	4		2	2	6	5	50	1	3.93183
6	American	M	4		2	2	7	7	50	1	3.93183
7	American	M	4		2	2	5	5	50	1	3.93183
8	American	F	4		2	2	5	6	50	1	3.93183
9	American	F	4		2	2	5	5	30	1	3.43399
10	American	F	4		2	2	4	5	20	1	3.04452
11	American	F	4		2	2	4	7	50	1	3.93183
12	American	F	4		2	2	6	7	50	1	3.93183
13	American	F	4		2	2	6	7	10	1	2.3979
14	American	M	4		2	2	5	4	10	1	2.3979
15	American	M	4		2	2	6	5	10	1	2.3979
16	American	M	4		2	2	7	7	20	1	3.04452
17	American	F	4		2	2	6	7	80	1	4.39445
18	American	M	4		2	2	4	5	0	0	0
19	American	M	4		2	2	1	6	10	1	2.3979
20	American	M	4		2	2	5	5	50	1	3.93183
21	American	F	4		2	2	3	4	10	1	2.3979
22	American	F	4		2	2	5	7	50	1	3.93183
23	American	F	4		2	2	4	7	30	1	3.43399
24	American	M	4		2	2	2	4	20	1	3.04452
25	American	F	4		2	2	5	6	20	1	3.04452
26	American	M	4		2	2	5	7	50	1	3.93183
27	American	M	4		2	2	1	1	10	1	2.3979
28	American	F	4		2	2	6	7	60	1	4.11087
29	American	M	4		2	2	3	4	70	1	4.26268
30	American	F	4		2	2	6	7	70	1	4.26268
31	American	F	4		2	2	5	7	100	1	4.61512
32	American	F	4		2	2	5	5	80	1	4.39445
33	American	F	4		2	2	4	6	30	1	3.43399
34	American	F	4		2	2	7	7	80	1	4.39445
35	American	M	4		2	2	6	6	50	1	3.93183
36	American	F	4		2	2	7	7	20	1	3.04452
37	American	M	4		2	2	5	6	10	1	2.3979
38	American	F	4		2	2	5	6	100	1	4.61512
39	American	M	4		2	2	5	5	10	1	2.3979
40	American	M	4		2	2	5	6	40	1	3.71357
41	American	M	4		2	2	5	7	10	1	2.3979
42	American	F	3		2	1	3	6	30	1	3.43399
43	American	M	3		2	1	5	7	40	1	3.71357
44	American	F	3		2	1	3	6	30	1	3.43399
45	American	M	3		2	1	5	6	20	1	3.04452
46	American	F	3		2	1	6	7	80	1	4.39445
47	American	M	3		2	1	6	6	10	1	2.3979
48	American	F	3		2	1	7	7	40	1	3.71357
49	American	F	3		2	1	7	6	50	1	3.93183
50	American	F	3		2	1	7	6	50	1	3.93183
51	American	M	3		2	1	5	5	30	1	3.43399
52	American	F	3		2	1	3	6	40	1	3.71357
53	American	M	3		2	1	4	4	10	1	2.3979
54	American	M	3		2	1	5	5	30	1	3.43399
55	American	F	3		2	1	6	5	50	1	3.93183
56	American	F	3		2	1	5	7	0	0	0
57	American	F	3		2	1	5	6	10	1	2.3979
58	American	M	3		2	1	3	5	20	1	3.04452
59	American	F	3		2	1	6	7	100	1	4.61512
60	American	M	3		2	1	1	5	0	0	0
61	American	M	3		2	1	3	3	0	0	0
62	American	F	3		2	1	5	5	40	1	3.71357
63	American	F	3		2	1	2	7	10	1	2.3979
64	American	F	3		2	1	7	7	30	1	3.43399
65	American	M	3		2	1	5	5	0	0	0
66	American	M	3		2	1	4	6	0	0	0
67	American	F	3		2	1	5	6	50	1	3.93183
68	American	F	3		2	1	6	6	20	1	3.04452
69	American	F	3		2	1	7	7	40	1	3.71357
70	American	M	3		2	1	4	4	30	1	3.43399
71	American	M	3		2	1	6	4	20	1	3.04452
72	American	F	3		2	1	2	5	10	1	2.3979
73	American	M	3		2	1	4	3	10	1	2.3979
74	American	F	3		2	1	6	7	40	1	3.71357
75	American	M	3		2	1	3	3	20	1	3.04452
76	American	F	3		2	1	7	6	50	1	3.93183
77	American	M	3		2	1	5	5	50	1	3.93183
78	American	F	3		2	1	6	6	60	1	4.11087
79	American	M	3		2	1	7	7	30	1	3.43399
80	American	F	3		2	1	5	6	10	1	2.3979
81	American	M	3		2	1	4	5	30	1	3.43399
82	American	M	3		2	1	6	6	20	1	3.04452
83	American	F	3		2	1	7	7	50	1	3.93183
84	American	F	1		1	1	5	6	20	1	3.04452
85	American	M	1		1	1	3	2	0	0	0
86	American	M	1		1	1	4	3	0	0	0
87	American	M	1		1	1	6	4	0	0	0
88	American	F	1		1	1	5	6	10	1	2.3979
89	American	M	1		1	1	5	6	50	1	3.93183
90	American	M	1		1	1	2	7	10	1	2.3979
91	American	F	1		1	1	1	3	0	0	0
92	American	F	1		1	1	6	7	50	1	3.93183
93	American	F	1		1	1	3	5	20	1	3.04452
94	American	M	1		1	1	6	5	50	1	3.93183
95	American	M	1		1	1	2	6	10	1	2.3979
96	American	M	1		1	1	7	7	80	1	4.39445
97	American	M	1		1	1	1	5	0	0	0
98	American	F	1		1	1	5	6	40	1	3.71357
99	American	F	1		1	1	2	4	0	0	0
100	American	M	1		1	1	1	2	0	0	0
101	American	M	1		1	1	4	5	60	1	4.11087
102	American	M	1		1	1	5	6	10	1	2.3979
103	American	M	1		1	1	1	1	0	0	0
104	American	M	1		1	1	4	4	0	0	0
105	American	F	1		1	1	2	1	20	1	3.04452
106	American	M	1		1	1	3	4	0	0	0
107	American	M	1		1	1	4	6	10	1	2.3979
108	American	F	1		1	1	6	7	20	1	3.04452
109	American	F	1		1	1	4	5	20	1	3.04452
110	American	F	1		1	1	6	7	20	1	3.04452
111	American	F	1		1	1	5	6	20	1	3.04452
112	American	F	1		1	1	3	7	20	1	3.04452
113	American	M	1		1	1	3	3	20	1	3.04452
114	American	F	1		1	1	3	4	20	1	3.04452
115	American	M	1		1	1	4	5	40	1	3.71357
116	American	F	1		1	1	5	6	50	1	3.93183
117	American	F	1		1	1	7	7	20	1	3.04452
118	American	F	1		1	1	3	2	10	1	2.3979
119	American	M	1		1	1	4	5	20	1	3.04452
120	American	F	1		1	1	5	7	50	1	3.93183
121	American	F	1		1	1	6	5	0	0	0
122	American	M	1		1	1	3	2	10	1	2.3979
123	American	F	1		1	1	7	7	50	1	3.93183
124	American	M	2	1	1	2	5	7	10	1	2.3979
125	American	F	2	2	1	2	2	5	10	1	2.3979
126	American	M	2	3	1	2	6	6	80	1	4.39445
127	American	F	2	4	1	2	5	7	100	1	4.61512
128	American	F	2	5	1	2	6	6	50	1	3.93183
129	American	F	2	6	1	2	3	4	0	0	0
130	American	F	2	7	1	2	6	7	10	1	2.3979
131	American	F	2	8	1	2	6	7	30	1	3.43399
132	American	M	2	1	1	2	4	5	20	1	3.04452
133	American	M	2	2	1	2	5	7	70	1	4.26268
134	American	M	2	3	1	2	2	5	40	1	3.71357
135	American	M	2	4	1	2	5	6	50	1	3.93183
136	American	M	2	5	1	2	5	6	0	0	0
137	American	F	2	6	1	2	5	6	70	1	4.26268
138	American	F	2	7	1	2	4	7	40	1	3.71357
139	American	F	2	8	1	2	6	7	0	0	0
140	American	M	2	1	1	2	5	6	40	1	3.71357
141	American	M	2	2	1	2	6	7	40	1	3.71357
142	American	F	2	3	1	2	4	7	50	1	3.93183
143	American	M	2	4	1	2	7	7	70	1	4.26268
144	American	F	2	5	1	2	6	6	20	1	3.04452
145	American	F	2	6	1	2	3	5	10	1	2.3979
146	American	M	2	7	1	2	4	2	0	0	0
147	American	M	2	8	1	2	2	6	10	1	2.3979
148	American	M	2	1	1	2	4	6	40	1	3.71357
149	American	F	2	2	1	2	6	7	20	1	3.04452
150	American	F	2	3	1	2	5	5	10	1	2.3979
151	American	F	2	4	1	2	5	6	10	1	2.3979
152	American	F	2	5	1	2	5	6	10	1	2.3979
153	American	F	2	6	1	2	5	6	20	1	3.04452
154	American	F	2	7	1	2	5	4	40	1	3.71357
155	American	F	2	8	1	2	6	7	50	1	3.93183
156	American	F	2	1	1	2	6	7	40	1	3.71357
157	American	F	2	2	1	2	5	6	20	1	3.04452
158	American	M	2	3	1	2	5	6	70	1	4.26268
159	American	F	2	4	1	2	4	6	10	1	2.3979
160	American	M	2	5	1	2	5	6	60	1	4.11087
161	American	M	2	6	1	2	7	7	100	1	4.61512
162	American	F	2	7	1	2	7	7	70	1	4.26268
163	American	M	2	8	1	2	6	6	20	1	3.04452
164	Chinese	F	1		1	1	3	7	20	1	3.04452
165	Chinese	F	1		1	1	7	5	30	1	3.43399
166	Chinese	F	1		1	1	1	7	50	1	3.93183
167	Chinese	F	2	8	1	2	7	5	50	1	3.93183
168	Chinese	F	2	1	1	2	2	4	20	1	3.04452
169	Chinese	M	1		1	1	0	1	20	1	3.04452
170	Chinese	M	1		1	1	4	5	30	1	3.43399
171	Chinese	M	1		1	1	3	4	30	1	3.43399
172	Chinese	F	1		1	1	4	4	20	1	3.04452
173	Chinese	F	2	5	1	2	7	7	50	1	3.93183
174	Chinese	F	2	7	1	2	2	7	100	1	4.61512
175	Chinese	M	2	7	1	2	7	7	0	0	0
176	Chinese	F	2	7	1	2	5	7	50	1	3.93183
177	Chinese	F	2	3	1	2	2	5	50	1	3.93183
178	Chinese	F	2	8	1	2	7	5	20	1	3.04452
179	Chinese	F	2	8	1	2	5	3	50	1	3.93183
180	Chinese	M	2	6	1	2	7	5	30	1	3.43399
181	Chinese	F	2	1	1	2	7	7	50	1	3.93183
182	Chinese	F	2	6	1	2	6	7	30	1	3.43399
183	Chinese	F	2	1	1	2	5	5	20	1	3.04452
184	Chinese	F	2	4	1	2	7	7	20	1	3.04452
185	Chinese	F	2	7	1	2	1	1	10	1	2.3979
186	Chinese	F	2	7	1	2	1	1	0	0	0
187	Chinese	M	1		1	1	7	7	30	1	3.43399
188	Chinese	F	1		1	1	4	5	20	1	3.04452
189	Chinese	F	1		1	1	5	7	30	1	3.43399
190	Chinese	F	1		1	1	5	7	20	1	3.04452
191	Chinese	F	1		1	1	5	7	20	1	3.04452
192	Chinese	F	1		1	1	1	1	0	0	0
193	Chinese	F	2	7	1	2	5	4	50	1	3.93183
194	Chinese	M	1		1	1	4	3	70	1	4.26268
195	Chinese	F	2	5	1	2	3	0	30	1	3.43399
196	Chinese	M	1		1	1	3	3	20	1	3.04452
197	Chinese	M	2	4	1	2	4	5	20	1	3.04452
198	Chinese	M	1		1	1	3	3	10	1	2.3979
199	Chinese	M	1		1	1	0	3	10	1	2.3979
200	Chinese	M	2	5	1	2	5	5	50	1	3.93183
201	Chinese	M	1		1	1	2	7	10	1	2.3979
202	Chinese	M	2	2	1	2	7	5	10	1	2.3979
203	Chinese	F	1		1	1	4	3	10	1	2.3979
204	Chinese	F	2	2	1	2	0	2	20	1	3.04452
205	Chinese	F	1		1	1	3	4	50	1	3.93183
206	Chinese	M	2	4	1	2	3	3	50	1	3.93183
207	Chinese	M	2	1	1	2	0	0	0	0	0
208	Chinese	M	1		1	1	0	7	100	1	4.61512
209	Chinese	M	2	2	1	2	2	4	20	1	3.04452
210	Chinese	M	1		1	1	0	4	100	1	4.61512
211	Chinese	M	1		1	1	3	4	30	1	3.43399
212	Chinese	M	1		1	1	5	4	20	1	3.04452
213	Chinese	M	2	3	1	2	4	2	20	1	3.04452
214	Chinese	M	1		1	1	3	3	60	1	4.11087
215	Chinese	F	1		1	1	5	5	10	1	2.3979
216	Chinese	M	1		1	1	5	5	10	1	2.3979
217	Chinese	F	2	4	1	2	4	3	60	1	4.11087
218	Chinese	F	1		1	1	2	3	50	1	3.93183
219	Chinese	F	1		1	1	3	3	50	1	3.93183
220	Chinese	F	2	8	1	2	5	7	50	1	3.93183
221	Chinese	F	1		1	1	3	7	10	1	2.3979
222	Chinese	F	2	3	1	2	1	4	50	1	3.93183
223	Chinese	M	1		1	1	5	5	50	1	3.93183
224	Chinese	M	2	5	1	2	3	5	40	1	3.71357
225	Chinese	M	1		1	1	4	3	50	1	3.93183
226	Chinese	M	1		1	1	4	7	20	1	3.04452
227	Chinese	M	2	2	1	2	1	2	50	1	3.93183
228	Chinese	M	1		1	1	0	2	0	0	0
229	Chinese	M	1		1	1	5	4	30	1	3.43399
230	Chinese	M	2	5	1	2	1	3	0	0	0
231	Chinese	M	2	6	1	2	2	1	30	1	3.43399
232	Chinese	F	1		1	1	1	3	20	1	3.04452
233	Chinese	M	1		1	1	4	3	50	1	3.93183
234	Chinese	M	2	4	1	2	1	2	10	1	2.3979
235	Chinese	F	2	4	1	2	5	5	50	1	3.93183
236	Chinese	F	2	8	1	2	5	7	10	1	2.3979
237	Chinese	M	2	3	1	2	2	2	0	0	0
238	Chinese	F	1		1	1	3	3	10	1	2.3979
239	Chinese	F	2	3	1	2	3	3	10	1	2.3979
240	Chinese	F	2	5	1	2	3	3	10	1	2.3979
241	Chinese	M	2	6	1	2	3	3	10	1	2.3979
242	Chinese	F	2	8	1	2	4	4	10	1	2.3979
243	Chinese	M	2	7	1	2	3	3	10	1	2.3979
244	Chinese	M	2	1	1	2	1	1	10	1	2.3979
245	Chinese	M	2	2	1	2	7	7	50	1	3.93183
246	Chinese	F	1		1	1	1	1	30	1	3.43399
247	Chinese	M	1		1	1	1	1	10	1	2.3979
248	Chinese	F	1		1	1	1	1	30	1	3.43399
249	Chinese	M	1		1	1	1	1	20	1	3.04452
250	Chinese	F	1		1	1	1	1	20	1	3.04452
251	Chinese	F	2	6	1	2	2	3	10	1	2.3979
252	Chinese	M	2	5	1	2	1	3	10	1	2.3979
253	Chinese	F	2	1	1	2	3	4	10	1	2.3979
254	Chinese	M	1		1	1	7	7	100	1	4.61512
255	Chinese	M	2	3	1	2	3	3	10	1	2.3979
256	Chinese	M	1		1	1	3	4	10	1	2.3979
257	Chinese	M	1		1	1	3	3	10	1	2.3979
258	Chinese	M	2	4	1	2	1	2	10	1	2.3979
259	Chinese	F	2	2	1	2	5	4	20	1	3.04452
260	Chinese	F	1		1	1	7	7	10	1	2.3979
261	Chinese	F	2	2	1	2	7	7	20	1	3.04452
262	Chinese	M	2	3	1	2	4	7	50	1	3.93183
263	Chinese	M	2	2	1	2	1	2	10	1	2.3979
264	Chinese	M	1		1	1	0	7	20	1	3.04452
265	Chinese	M	1		1	1	2	3	40	1	3.71357
266	Chinese	M	2	1	1	2	4	7	50	1	3.93183
267	Chinese	F	3		2	1	3	7	10	1	2.3979
268	Chinese	F	3		2	1	7	7	50	1	3.93183
269	Chinese	M	3		2	1	5	7	80	1	4.39445
270	Chinese	M	3		2	1	5	7	80	1	4.39445
271	Chinese	F	3		2	1	5	7	50	1	3.93183
272	Chinese	M	4		2	2	4	7	0	0	0
273	Chinese	F	3		2	1	4	7	50	1	3.93183
274	Chinese	M	3		2	1	5	7	40	1	3.71357
275	Chinese	M	4		2	2	5	7	10	1	2.3979
276	Chinese	M	4		2	2	7	7	30	1	3.43399
277	Chinese	M	4		2	2	0	7	60	1	4.11087
278	Chinese	M	4		2	2	4	4	40	1	3.71357
279	Chinese	M	4		2	2	4	7	50	1	3.93183
280	Chinese	F	4		2	2	7	7	100	1	4.61512
281	Chinese	M	3		2	1	1	7	20	1	3.04452
282	Chinese	F	4		2	2	4	7	50	1	3.93183
283	Chinese	F	4		2	2	7	7	10	1	2.3979
284	Chinese	F	4		2	2	4	7	80	1	4.39445
285	Chinese	M	4		2	2	0	1	100	1	4.61512
286	Chinese	F	4		2	2	5	7	100	1	4.61512
287	Chinese	F	3		2	1	7	7	50	1	3.93183
288	Chinese	F	3		2	1	1	7	10	1	2.3979
289	Chinese	F	3		2	1	7	7	80	1	4.39445
290	Chinese	F	3		2	1	5	6	10	1	2.3979
291	Chinese	F	3		2	1	3	7	10	1	2.3979
292	Chinese	M	3		2	1	3	4	50	1	3.93183
293	Chinese	M	3		2	1	5	4	50	1	3.93183
294	Chinese	F	4		2	2	5	7	50	1	3.93183
295	Chinese	M	3		2	1	5	7	20	1	3.04452
296	Chinese	M	4		2	2	7	7	100	1	4.61512
297	Chinese	M	4		2	2	7	7	50	1	3.93183
298	Chinese	F	4		2	2	3	7	50	1	3.93183
299	Chinese	F	4		2	2	7	7	50	1	3.93183
300	Chinese	M	4		2	2	1	7	10	1	2.3979
301	Chinese	F	3		2	1	1	1	0	0	0
302	Chinese	F	3		2	1	2	5	50	1	3.93183
303	Chinese	F	4		2	2	5	7	40	1	3.71357
304	Chinese	F	4		2	2	2	7	100	1	4.61512
305	Chinese	F	3		2	1	2	2	20	1	3.04452
306	Chinese	F	3		2	1	3	3	90	1	4.51086
307	Chinese	F	3		2	1	7	7	50	1	3.93183
308	Chinese	M	3		2	1	7	7	100	1	4.61512
309	Chinese	F	3		2	1	5	5	20	1	3.04452
310	Chinese	F	4		2	2	5	7	80	1	4.39445
311	Chinese	F	3		2	1	7	7	10	1	2.3979
312	Chinese	M	3		2	1	7	7	20	1	3.04452
313	Chinese	M	3		2	1	7	7	50	1	3.93183
314	Chinese	M	4		2	2	4	4	30	1	3.43399
315	Chinese	F	3		2	1	7	4	30	1	3.43399
316	Chinese	F	3		2	1	4	7	50	1	3.93183
317	Chinese	M	4		2	2	6	7	0	0	0
318	Chinese	M	4		2	2	2	3	50	1	3.93183
319	Chinese	M	3		2	1	7	7	50	1	3.93183
320	Chinese	M	4		2	2	4	4	20	1	3.04452
321	Chinese	M	3		2	1	4	7	30	1	3.43399
322	Chinese	M	4		2	2	7	7	50	1	3.93183
323	Chinese	M	3		2	1	3	7	100	1	4.61512
324	Chinese	F	4		2	2	7	7	50	1	3.93183
325	Chinese	M	4		2	2	3	3	10	1	2.3979
326	Chinese	M	3		2	1	4	7	50	1	3.93183
327	Chinese	M	3		2	1	4	7	10	1	2.3979
328	Chinese	M	3		2	1	3	4	50	1	3.93183
329	Chinese	M	4		2	2	7	7	100	1	4.61512
330	Chinese	M	4		2	2	2	4	30	1	3.43399
331	Chinese	M	3		2	1	4	3	100	1	4.61512
332	Chinese	M	4		2	2	3	4	70	1	4.26268
333	Chinese	M	4		2	2	3	4	100	1	4.61512
334	Chinese	M	3		2	1	4	4	10	1	2.3979
335	Chinese	M	4		2	2	7	7	100	1	4.61512
336	Chinese	M	4		2	2	5	5	100	1	4.61512
337	Chinese	F	3		2	1	5	7	50	1	3.93183
338	Chinese	F	4		2	2	7	7	50	1	3.93183
339	Chinese	M	3		2	1	3	7	100	1	4.61512
340	Chinese	F	4		2	2	3	3	100	1	4.61512
341	Chinese	M	4		2	2	7	7	70	1	4.26268
342	Chinese	M	3		2	1	7	3	30	1	3.43399
343	Chinese	F	3		2	1	5	4	30	1	3.43399
344	Chinese	M	3		2	1	7	7	100	1	4.61512
345	Chinese	M	3		2	1	1	1	100	1	4.61512
346	Chinese	F	4		2	2	7	7	100	1	4.61512
347	Chinese	F	4		2	2	3	7	10	1	2.3979
348	Chinese	M	4		2	2	1	1	20	1	3.04452
349	Chinese	F	3		2	1	3	4	10	1	2.3979
350	Chinese	F	3		2	1	1	1	20	1	3.04452
351	Chinese	M	4		2	2	7	7	100	1	4.61512
352	Chinese	M	3		2	1	3	1	10	1	2.3979
353	Chinese	M	3		2	1	7	7	100	1	4.61512
354	Chinese	F	4		2	2	7	7	100	1	4.61512
355	Chinese	M	3		2	1	7	7	100	1	4.61512
356	Chinese	M	3		2	1	1	1	30	1	3.43399
357	Chinese	F	3		2	1	7	7	100	1	4.61512
358	Chinese	M	4		2	2	7	7	100	1	4.61512
359	Chinese	M	4		2	2	7	7	100	1	4.61512
360	Chinese	F	3		2	1	7	7	100	1	4.61512
361	Chinese	F	3		2	1	7	7	100	1	4.61512
362	Chinese	F	4		2	2	7	7	100	1	4.61512
363	Chinese	M	3		2	1	4	4	10	1	2.3979
364	Chinese	M	4		2	2	3	3	10	1	2.3979
365	Chinese	F	4		2	2	3	1	10	1	2.3979
366	Chinese	M	4		2	2	5	7	50	1	3.93183
367	Chinese	M	4		2	2	3	7	50	1	3.93183
368	Chinese	F	3		2	1	5	5	50	1	3.93183
369	Chinese	F	4		2	2	1	3	80	1	4.39445
370	Chinese	M	3		2	1	7	7	90	1	4.51086
371	Chinese	M	4		2	2	2	7	50	1	3.93183

## Sheet: Sheet2
country	gender
American
American
American
American
American
American
American
American
American
American
American
American
American
American
American
American
American
American
American
American
American
American
American
American
American
American
American
American
American
American
American
American
American
American
American
American
American
American
American
American
American
American
American
American
American
American
American
American
American
American
American
American
American
American
American
American
American
American
American
American
American
American
American
American
American
American
American
American
American
American
American
American
American
American
American
American
American
American
American
American
American
American
American
American
American
American
American
American
American
American
American
American
American
American
American
American
American
American
American
American
American
American
American
American
American
American
American
American
American
American
American
American
American
American
American
American
American
American
American
American
American
American
American
American
American
American
American
American
American
American
American
American
American
American
American
American
American
American
American
American
American
American
American
American
American
American
American
American
American
American
American
American
American
American
American
American
American
American
American
American
American
American
American
Chinese
Chinese
Chinese
Chinese
Chinese
Chinese
Chinese
Chinese
Chinese
Chinese
Chinese
Chinese
Chinese
Chinese
Chinese
Chinese
Chinese
Chinese
Chinese
Chinese
Chinese
Chinese
Chinese
Chinese
Chinese
Chinese
Chinese
Chinese
Chinese
Chinese
Chinese
Chinese
Chinese
Chinese
Chinese
Chinese
Chinese
Chinese
Chinese
Chinese
Chinese
Chinese
Chinese
Chinese
Chinese
Chinese
Chinese
Chinese
Chinese
Chinese
Chinese
Chinese
Chinese
Chinese
Chinese
Chinese
Chinese
Chinese
Chinese
Chinese
Chinese
Chinese
Chinese
Chinese
Chinese
Chinese
Chinese
Chinese
Chinese
Chinese
Chinese
Chinese
Chinese
Chinese
Chinese
Chinese
Chinese
Chinese
Chinese
Chinese
Chinese
Chinese
Chinese
Chinese
Chinese
Chinese
Chinese
Chinese
Chinese
Chinese
Chinese
Chinese
Chinese
Chinese
Chinese
Chinese
Chinese
Chinese
Chinese
Chinese
Chinese
Chinese
Chinese
Chinese
Chinese
Chinese
Chinese
Chinese
Chinese
Chinese
Chinese
Chinese
Chinese
Chinese
Chinese
Chinese
Chinese
Chinese
Chinese
Chinese
Chinese
Chinese
Chinese
Chinese
Chinese
Chinese
Chinese
Chinese
Chinese
Chinese
Chinese
Chinese
Chinese
Chinese
Chinese
Chinese
Chinese
Chinese
Chinese
Chinese
Chinese
Chinese
Chinese
Chinese
Chinese
Chinese
Chinese
Chinese
Chinese
Chinese
Chinese
Chinese
Chinese
Chinese
Chinese
Chinese
Chinese
Chinese
Chinese
Chinese
Chinese
Chinese
Chinese
Chinese
Chinese
Chinese
Chinese
Chinese
Chinese
Chinese
Chinese
Chinese
Chinese
Chinese
Chinese
Chinese
Chinese
Chinese
Chinese
Chinese
Chinese
Chinese
Chinese
Chinese
Chinese
Chinese
Chinese
Chinese
Chinese
Chinese
Chinese
Chinese
Chinese
Chinese
Chinese
Chinese
Chinese
Chinese
Chinese
Chinese
Chinese
Chinese
Chinese
Chinese
Chinese
Chinese
Chinese
Chinese

## Sheet: Sheet3
country	gender
American
American
American
American
American
American
American
American
American
American
American
American
American
American
American
American
American
American
American
American
American
American
American
American
American
American
American
American
American
American
American
American
American
American
American
American
American
American
American
American
American
American
American
American
American
American
American
American
American
American
American
American
American
American
American
American
American
American
American
American
American
American
American
American
American
American
American
American
American
American
American
American
American
American
American
American
American
American
American
American
American
American
American
American
American
American
American
American
American
American
American
American
American
American
American
American
American
American
American
American
American
American
American
American
American
American
American
American
American
American
American
American
American
American
American
American
American
American
American
American
American
American
American
American
American
American
American
American
American
American
American
American
American
American
American
American
American
American
American
American
American
American
American
American
American
American
American
American
American
American
American
American
American
American
American
American
American
American
American
American
American
American
American
Chinese
Chinese
Chinese
Chinese
Chinese
Chinese
Chinese
Chinese
Chinese
Chinese
Chinese
Chinese
Chinese
Chinese
Chinese
Chinese
Chinese
Chinese
Chinese
Chinese
Chinese
Chinese
Chinese
Chinese
Chinese
Chinese
Chinese
Chinese
Chinese
Chinese
Chinese
Chinese
Chinese
Chinese
Chinese
Chinese
Chinese
Chinese
Chinese
Chinese
Chinese
Chinese
Chinese
Chinese
Chinese
Chinese
Chinese
Chinese
Chinese
Chinese
Chinese
Chinese
Chinese
Chinese
Chinese
Chinese
Chinese
Chinese
Chinese
Chinese
Chinese
Chinese
Chinese
Chinese
Chinese
Chinese
Chinese
Chinese
Chinese
Chinese
Chinese
Chinese
Chinese
Chinese
Chinese
Chinese
Chinese
Chinese
Chinese
Chinese
Chinese
Chinese
Chinese
Chinese
Chinese
Chinese
Chinese
Chinese
Chinese
Chinese
Chinese
Chinese
Chinese
Chinese
Chinese
Chinese
Chinese
Chinese
Chinese
Chinese
Chinese
Chinese
Chinese
Chinese
Chinese
Chinese
Chinese
Chinese
Chinese
Chinese
Chinese
Chinese
Chinese
Chinese
Chinese
Chinese
Chinese
Chinese
Chinese
Chinese
Chinese
Chinese
Chinese
Chinese
Chinese
Chinese
Chinese
Chinese
Chinese
Chinese
Chinese
Chinese
Chinese
Chinese
Chinese
Chinese
Chinese
Chinese
Chinese
Chinese
Chinese
Chinese
Chinese
Chinese
Chinese
Chinese
Chinese
Chinese
Chinese
Chinese
Chinese
Chinese
Chinese
Chinese
Chinese
Chinese
Chinese
Chinese
Chinese
Chinese
Chinese
Chinese
Chinese
Chinese
Chinese
Chinese
Chinese
Chinese
Chinese
Chinese
Chinese
Chinese
Chinese
Chinese
Chinese
Chinese
Chinese
Chinese
Chinese
Chinese
Chinese
Chinese
Chinese
Chinese
Chinese
Chinese
Chinese
Chinese
Chinese
Chinese
Chinese
Chinese
Chinese
Chinese
Chinese
Chinese
Chinese
Chinese
Chinese
Chinese
Chinese
Chinese
Chinese
Chinese
Chinese
Chinese
Chinese
Chinese
